# Supplementary material for: Large-scale brain modes reorganize between infant sleep states and carry prognostic information for preterms
Source: Nat Commun. 2019 Jun 13;10:2619. doi: 10.1038/s41467-019-10467-8 (PMC6565810; doi:10.1038/s41467-019-10467-8)
Supplement: Supplementary file 4 — Source Data [file 41467_2019_10467_MOESM4_ESM.xlsx]

## Sheet: Fig.4
Sleep-by-group interaction for alpha band: difference in functional connectivity between active (AS) and quiet (QS) sleep
Figure 4A (Left): positive interaction					Figure 4A (Right): negative interaction
HC/AS	HC/QS	EP/AS	EP/QS		HC/AS	HC/QS	EP/AS	EP/QS
0.00193475	0.000860753	0.00138577	0.000969257		0.000531796	0.00125215	0.000824773	0.00118368
0.00138008	0.000873981	0.00102767	0.00119667		0.00108759	0.00126575	0.000883254	0.00111692
0.00210601	0.000982061	0.0014908	0.000973375		0.00092709	0.00120588	0.000960843	0.00152837
0.00181673	0.000939057	0.00251425	0.000957211		0.0010207	0.00155679	0.000817008	0.00124966
0.0029585	0.00108542	0.00160716	0.00129289		0.00052875	0.00145438	0.000864892	0.00109439
0.000912011	0.00103554	0.000686522	0.00093069		0.00117791	0.00150316	0.00131797	0.00108053
0.00285155	0.00104023	0.000518341	0.000708838		0.000961207	0.00163538	0.00117823	0.0010724
0.00126124	0.000825758	0.00104165	0.000739329		0.000391464	0.00133983	0.00107542	0.00130096
0.00135934	0.000932721	0.000608322	0.000763857		0.00110873	0.00113781	0.00122892	0.00153187
0.00172341	0.000790721	0.000951531	0.00101753		0.00139639	0.00108671	0.000981586	0.00148732
0.00195165	0.000552824	0.00221396	0.00128061		0.000879901	0.00180631	0.00111393	0.000912691
0.00299524	0.00130103	0.00144325	0.00117174		0.000544646	0.0010368	0.00105634	0.00113454
0.000632641	0.000513466	0.00182734	0.00144069		0.000830102	0.00135657	0.000730732	0.00141472
0.00276189	0.00104094	0.000265606	0.000497135		0.000890944	0.00108875	0.00130765	0.00135475
0.00150752	0.000952604	0.00150411	0.000585379		0.000754949	0.00139715	0.00109799	0.00143949
0.00232674	0.00104157	0.0024163	0.000822319		0.000271282	0.00153943	0.00120427	0.00142989
0.00249461	0.000911571	0.00134523	0.00127473		0.000694505	0.00186117	0.00176749	0.00117777
0.00201228	0.000456228	0.00166553	0.00123374		0.0010774	0.00148242	0.00160287	0.00124523
0.00199997	0.000886807	0.00155857	0.00144595		0.000950069	0.00124079	0.00119785	0.001003
0.00262606	0.000782096	0.00126231	0.000823804		0.000903421	0.00117959	0.00169252	0.00137719
0.00227311	0.00116867	0.00261505	0.00146428		0.00078402	0.00104542	0.00202683	0.00146987
0.00167375	0.000619296	0.000899608	0.000998579		0.000712769	0.00149992	0.0015211	0.00117761
0.00161765	0.00104469	0.00202144	0.000785193		0.00108259	0.00136794	0.00148083	0.00113331
0.00139276	0.000787278	0.00149469	0.000921836		0.000936565	0.00138007	0.00117109	0.00110246
0.00259263	0.00101471	0.000925558	0.000947331		0.00100826	0.00117516	0.00125287	0.000950162
0.000392464	0.000803583	0.000760891	0.000613011		0.000994158	0.00134889	0.00158884	0.00139499
0.0013385	0.00104028	0.00209856	0.000760681		0.00102726	0.000942032	0.00126678	0.00102309
0.00179045	0.000793065	0.00100709	0.00074982		0.000912269	0.00140731	0.00103885	0.00142164
0.00155063	0.00117405	0.00191646	0.000895966		0.00116475	0.000955161	0.00129375	0.00114162
0.00281136	0.000686132	0.0013241	0.00105935		0.000685581	0.00137451	0.00108885	0.00110831
0.00196048	0.00148129	0.00156447	0.00105066		0.00081418	0.00136953	0.00130865	0.0010119
0.003727	0.000728917	0.0021774	0.001437		0.000525877	0.00135671	0.0011448	0.00121922
0.0021648	0.000874045	0.00123184	0.000833412		0.000574139	0.000961562	0.00126998	0.00120581
0.000992251	0.00123212	0.00126734	0.000803143		0.00135014	0.00112437	0.00133146	0.00146271
0.00135597	0.00103146	0.00167006	0.00166322		0.000922958	0.00127302	0.000686133	0.00121473
0.00259394	0.000743513	0.00159794	0.00142701		0.000881628	0.00140042	0.0012158	0.00101106
0.000417103	0.000734584	0.00144806	0.0010563		0.00146303	0.00156596	0.000891742	0.00111322
0.00203778	0.00105376	0.00170084	0.00125285		0.000787644	0.00107011	0.00117801	0.000970151
0.00111016	0.000636868	0.00163394	0.000905884		0.000622092	0.000967763	0.00121037	0.00121826
0.00166349	0.00124161	0.00136531	0.00159467		0.00106304	0.00112864	0.00128045	0.000994115
0.00296634	0.000436921	0.000944605	0.00119023		0.000628589	0.00181007	0.00129562	0.0010356
0.000904447	0.000849417	0.00119872	0.00107199		0.00121328	0.00147996	0.000972761	0.00111379
0.00197549	0.000683475				0.00117858	0.00153893
0.00196277	0.000712799				0.00102466	0.00174097
0.00163423	0.00148565				0.000351729	0.00116783
0.00257784	0.000778414				0.000873574	0.00147939
0.00267534	0.00103539				0.000436184	0.00105129
0.00293702	0.00110169				-2.78839e-05	0.00104428
0.00254011	0.000966731				0.000483094	0.0010906
0.00233827	0.000789974				0.000696378	0.0015323
0.00372144	0.00073404				0.000580547	0.00178156
0.00184047	0.000718439				0.000893434	0.00180252

## Sheet: Fig.5
Mode (mj) weights (aj') calculated across the three modes as a function of sleep states and group
Figure 5C (Left): mode1 (m1) weights (a1')					Figure 5C (Middle): mode3 (m3) weights (a3')					Figure 5C (Right): mode4 (m4) weights (a4')
HC/AS	HC/QS	EP/AS	EP/QS		HC/AS	HC/QS	EP/AS	EP/QS		HC/AS	HC/QS	EP/AS	EP/QS
307.3	13559.7	2665.07	10977.8		7067.9	3597.47	5626.25	1531.78		2458.4	276.729	2665.07	2297.68
9581.37	11728.9	1220.53	10410.2		1965.41	1436.2	6407.8	3383.3		737.028	2633.03	2746.2	260.254
1060.66	12646.8	6806.09	7792.29		7954.98	0	1555.68	2337.69		2121.33	4129.56	777.839	779.229
8459.27	11123.7	2462.7	11631.2		1952.14	776.072	1915.44	2633.47		1084.52	3362.98	6840.84	219.456
4712.93	9839.17	5175.91	8153.42		2945.58	2127.39	0	1240.74		4123.81	1595.54	1663.69	1949.73
9763.63	9707.57	4884.14	5219.1		2169.7	2426.89	1356.7	913.342		0	1617.93	271.341	521.91
3132.94	0	4591.59	4414.13		2506.35	10225.2	296.231	226.366		2924.08	243.457	1777.39	792.28
2653.71	10147.6	6013.86	5210.59		1447.48	902.006	902.08	893.244		3136.21	2931.52	902.08	744.37
8598.65	11120	964.952	5242.38		955.406	247.11	5628.88	1133.49		2627.37	3459.54	1286.6	991.801
6222.26	15106.5	9464.81	6509.4		2153.86	4269.23	1615.94	1723.08		1196.59	328.402	1385.09	1340.17
6192.02	8561.74	8302.11	10423.4		2143.39	733.863	296.504	1645.8		714.463	3424.7	3558.05	2194.39
5195.17	11640.9	8793.29	8916.34		2750.38	2328.17	2082.62	1451.5		5195.17	2037.15	1619.82	1244.14
7648.57	9611.58	1763.48	7963.56		1622.42	246.451	3306.52	2798.01		1158.87	3203.86	2645.22	1291.39
2195.31	9898.84	8776.27	9057.69		487.846	1684.91	2264.84	1852.71		6829.84	631.841	1132.42	1646.85
7696.78	9292.35	7412.95	9033.51		1184.12	502.289	1323.74	1935.75		789.413	3013.73	264.748	2150.84
2742.41	7522.55	4410.66	10212.7		1567.09	429.86	2481	408.509		3134.19	2579.16	4686.33	3472.33
3444.78	9603.39	200.071	7660.59		1722.39	3201.13	2000.71	1340.6		3690.83	1164.05	4801.7	766.059
6622.43	10098.9	5854.92	7317.68		413.902	2917.46	1801.51	731.768		2069.51	1122.1	1125.95	1646.48
8434.58	9132.32	6342.09	7407.4		2108.65	468.324	0	2116.4		1581.48	2809.94	3382.45	0
5947.85	11848.1	2390.47	7772.13		1189.57	2235.48	1365.98	330.729		1869.33	1564.84	2731.97	2315.1
6339.04	11173.9	2716.23	5363.74		1643.45	2672.02	1527.88	1508.55		1643.45	242.911	2885.99	1005.7
815.066	8165.31	2694.12	11259.1		4890.4	3424.16	2486.88	216.521		2173.51	1316.99	2901.36	3031.29
3105.38	12294.2	1749.07	9060.08		7763.45	2588.25	3935.4	1268.41		310.538	1941.19	2623.6	1630.82
7748.92	9819.25	8098.96	10542.8		1870.43	981.925	1619.79	2219.53		1068.82	2945.77	1349.83	739.842
5881.23	10492	7445.61	8531.78		1960.41	2185.83	954.566	1218.83		0	437.167	2290.96	1523.53
8284.77	9372.6	7146	8774.68		828.477	1640.2	794	190.754		2485.43	1874.52	2382	2861.31
1628.05	11664.7	1281.23	8808.06		7907.69	2018.89	5307.96	1686.65		2790.95	897.286	0	1311.84
6729.33	9703.8	213.647	9499.36		1624.32	1293.84	2350.12	863.579		464.091	2156.4	5341.18	3022.53
8745.54	16362.1	4535.37	10584.1		291.518	268.231	3092.3	1597.6		3206.7	4023.46	1030.77	1397.9
639.323	9964.88	8220.14	11434.7		2131.08	622.805	1297.92	816.761		5753.91	2906.42	1297.92	3062.85
0	7522.98	7377.94	10034.4		7738.12	940.373	1053.99	1514.63		0	2586.02	2529.58	1325.3
3761.07	10586.6	4156.3	8969.52		2193.95	1814.84	3325.04	1594.58		7208.71	2722.27	623.445	1195.94
240.534	13421.9	7295.99	8672.85		2886.41	216.482	0	0		5291.76	3030.75	2588.9	2501.78
5846.93	8559.27	11780.4	11745.5		2436.22	2189.58	318.389	958.817		243.622	0	4775.84	3835.27
4399.57	8776.9	5626.83	7990.69		1293.99	835.895	0	1598.14		776.395	2298.71	2411.5	1598.14
899.424	7902.73	7846.25	9421.85		5621.4	2324.33	2615.42	1239.72		224.856	929.733	653.854	1735.6
4895.84	9971.42	6724	9653.14		5272.45	4653.33	1536.91	1970.03		3389.43	0	384.228	788.011
938.791	10949.3	8854.35	12389.2		5632.75	2380.29	3141.87	2282.21		469.396	238.029	571.248	1304.12
1668.5	3258.88	5918.06	7963.18		2919.87	1754.78	1020.35	663.599		3336.99	3509.56	1632.57	2654.39
7131.1	10074.6	8450.29	9465.21		1468.17	3000.93	2512.25	2839.56		1258.43	428.705	0	473.26
2507.74	2159.37	25524.6	32949.8		2963.7	9117.32	981.715	1967.15		3647.63	239.93	8835.43	9343.97
8125.39	9596.66	945.439	8049.84		2708.46	2074.95	6145.35	2064.06		0	2593.69	709.079	206.406
6947.74	10784.5				1736.93	3511.22				1085.58	752.405
0	10861.7				1540.53	1392.52				6932.39	3899.06
2979.31	9368.87				1737.93	2862.71				3227.59	0
1148.41	9708.87				6699.08	1849.31				574.207	2080.47
1077.5	11976.2				5818.5	1019.25				1293	2802.94
3408.89	12640.9				1704.45	2780.99				3895.88	0
5747.74	13291.7				2554.55	2606.22				1490.15	260.622
6468.85	9130.47				2230.64	240.275				223.064	3363.86
3415.37	10374.1				1921.15	2412.58				3415.37	3136.35
231.503	10308.6				1389.02	3092.59				6945.09	2061.73

## Sheet: Suppl.Fig.2
Group-by-sleep interactions: (A) difference in functional connectivity between active (AS) and quiet (QS) sleep
Figure S2 A (Left): theta band					Figure S2 A (Right): low beta band
HC/AS	HC/QS	EP/AS	EP/QS		HC/AS	HC/QS	EP/AS	EP/QS
0.00149458	0.000963173	0.00153519	0.00100339		0.00125581	0.000934163	0.00141625	0.00104174
0.00132682	0.000797035	0.00113161	0.00115353		0.00107299	0.000953133	0.00127847	0.00131476
0.00138047	0.000942024	0.00183718	0.000968445		0.00152172	0.000983284	0.00122681	0.00124125
0.00171123	0.000965753	0.0011188	0.000860335		0.00146195	0.00110367	0.00230584	0.000972345
0.00316049	0.00129376	0.00107219	0.000848753		0.00180089	0.00229515	0.00114909	0.00119862
0.00102993	0.00077872	0.00070128	0.000676925		0.00138866	0.000889104	0.000722018	0.00102127
0.00139326	0.000948457	0.000628911	0.000566053		0.0018841	0.00119386	0.00117449	0.00132576
0.00229874	0.000882416	0.00101808	0.00101541		0.00236172	0.00103304	0.000924794	0.000931056
0.00132659	0.00125128	0.00100834	0.000532766		0.0017725	0.0010616	0.000634811	0.00106129
0.00122181	0.00107583	0.00127957	0.000730108		0.00219897	0.00079633	0.000911442	0.00107935
0.00199588	0.00069909	0.00166688	0.00125197		0.00143532	0.000803281	0.00160484	0.00163581
0.00251074	0.000863971	0.00144682	0.000954523		0.00221774	0.00113209	0.0012382	0.00104065
0.000649449	0.000502884	0.00180368	0.00133072		0.000814634	0.000598591	0.00054886	0.00110434
0.00165237	0.000942674	0.000327504	0.000727647		0.00167711	0.00124585	0.000707622	0.000693446
0.00214173	0.000979761	0.00146593	0.000506822		0.00128987	0.000930321	0.00105073	0.000705271
0.00264581	0.000901081	0.00169136	0.000836007		0.00233216	0.00230461	0.00163753	0.00100246
0.00136081	0.000834856	0.00134854	0.000996927		0.00241445	0.00104036	0.00115947	0.00142887
0.0018575	0.000746044	0.00125915	0.00115446		0.00175375	0.000722	0.000940882	0.00163478
0.00164069	0.000840583	0.00120915	0.0011798		0.00182223	0.000756999	0.00120845	0.00192486
0.00188528	0.000905188	0.00049559	0.000829156		0.00164846	0.000697236	0.00137921	0.00112088
0.00199138	0.000938913	0.00081893	0.000770486		0.00210567	0.00107996	0.00205162	0.00147311
0.000543152	0.00047401	0.00112924	0.0010049		0.00133898	0.000604318	0.00105686	0.00105592
0.00123839	0.000822177	0.000727942	0.00078725		0.00109882	0.000998251	0.00174973	0.000844969
0.00107873	0.000628185	0.00105878	0.000769155		0.00128528	0.000897756	0.00121644	0.001036
0.00215922	0.000921077	0.00102807	0.000880063		0.00155462	0.0010597	0.00124251	0.0010226
0.000958461	0.000709843	0.000657914	0.000608502		0.000941433	0.000768847	0.000689472	0.000800424
0.00162633	0.0010099	0.00124664	0.000688582		0.00124784	0.00107782	0.00112566	0.000929947
0.00225449	0.00084845	0.00133815	0.000824098		0.00115037	0.000974154	0.000979891	0.00078254
0.00122751	0.00119839	0.00185766	0.0010042		0.00144229	0.00115102	0.00107765	0.00100545
0.00225307	0.000769121	0.00127499	0.00117948		0.00174055	0.000734402	0.00122873	0.00107557
0.00120043	0.00113869	0.00107208	0.00100959		0.00125833	0.00134551	0.00130211	0.00114865
0.00357228	0.000828899	0.00188006	0.000981644		0.00243503	0.000999785	0.00204045	0.00140026
0.00208404	0.00100453	0.00092511	0.000811837		0.0024285	0.00100356	0.0012858	0.000956258
0.000279754	0.00069274	0.00135804	0.000698726		0.00114159	0.00153007	0.00120547	0.000819873
0.00164662	0.000936523	0.000942292	0.00125479		0.000843654	0.000942167	0.00111358	0.000747345
0.00220624	0.000910995	0.00115704	0.00137576		0.00148197	0.000644543	0.00132661	0.00130223
0.000685494	0.000666918	0.00195578	0.00102693		0.000930088	0.00104777	0.000868477	0.000902751
0.00159022	0.00102344	0.00118282	0.000914395		0.00224563	0.00108128	0.001293	0.00139278
0.000823071	0.000517775	0.00186532	0.00124929		0.000284592	0.000365358	0.00132475	0.00126064
0.00145455	0.00132022	0.00110042	0.00115538		0.00135996	0.0011953	0.00118764	0.00159947
0.00128673	0.000614102	0.000953899	0.00102721		0.00224579	0.000951359	0.000917655	0.00112676
0.00109549	0.000760802	0.00153	0.00093599		0.000958906	0.000842652	0.00124782	0.00138294
0.00145007	0.00063554				0.00116032	0.00110831
0.00207307	0.000737728				0.00168228	0.000946941
0.00239288	0.00130792				0.00161939	0.00122217
0.00248382	0.000740117				0.00250066	0.000831941
0.00200395	0.00101246				0.00197332	0.00114352
0.00180418	0.00118109				0.00202713	0.000956086
0.00201709	0.000907129				0.0019179	0.00135218
0.00169291	0.000853822				0.00117123	0.00102897
0.00367747	0.000743081				0.00149237	0.000887225
0.00301308	0.000733585				0.00089455	0.00110545

## Sheet: Suppl.Fig.3
Fig. S3. Lack of left-right asymmetry in functional connectivity patterns
(Mean intrahemispheric connectivity)					(Mean intrahemispheric connectivity)
HC					EP
AS		QS			AS		QS
Left	Right	Left	Right		Left	Right	Left	Right
0.000656358	0.000995624	0.000962975	0.00108238		0.0010535	0.000703846	0.00108879	0.000836191
0.00102739	0.00091826	0.000968086	0.00102733		0.00102536	0.00087766	0.00116131	0.00107544
0.000749627	0.00105144	0.000955307	0.00103477		0.00121866	0.0008777	0.00109003	0.000828623
0.00105534	0.000912628	0.000945278	0.000992474		0.0012009	0.000591365	0.0010153	0.000899749
0.00064714	0.000554279	0.000974375	0.000954181		0.00104703	0.000964488	0.00110187	0.00100642
0.000970885	0.000946597	0.0010584	0.000833576		0.000887563	0.000998709	0.00100171	0.000912222
0.000466793	0.00073033	0.000971192	0.000998341		0.000657215	0.00151776	0.00101682	0.000873827
0.000117285	0.000319488	0.000925906	0.000980805		0.000882336	0.000921823	0.00100941	0.00101019
0.000942494	0.00114084	0.00100605	0.00116966		0.000712959	0.0011052	0.0010866	0.000864257
0.000650921	0.00109002	0.00105891	0.00102534		0.000926439	0.000982384	0.00109062	0.00121361
0.000825447	0.00110217	0.000921615	0.00100894		0.000834771	0.000953244	0.00103969	0.00113482
0.000471662	0.00067366	0.000975698	0.000976322		0.00106362	0.000791465	0.000960534	0.000851523
0.000978056	0.000869387	0.000915272	0.000974042		0.000909587	0.000316261	0.00103545	0.000834064
0.000657112	0.000722537	0.000990917	0.0009015		0.000920633	0.00130944	0.00109782	0.00111486
0.00105695	0.000880662	0.000905909	0.00110614		0.000870672	0.000934975	0.00107668	0.000775183
0.000621028	1.89585e-05	0.000861261	0.000935851		0.000654161	0.000382217	0.000985294	0.00101797
0.000415207	0.000606316	0.000872912	0.000990714		0.000945946	0.000698002	0.000974549	0.00090406
0.000956974	0.000881922	0.000911132	0.00101378		0.000764897	0.000846838	0.00100191	0.000981355
0.000670632	0.00115968	0.000957884	0.000945402		0.000768848	0.000975207	0.000895152	0.00106826
0.000775901	0.00105187	0.00100519	0.00106301		0.000220671	0.000499833	0.000880494	0.00100009
0.00073706	0.00129083	0.000903397	0.00104403		0.000216917	0.000864782	0.000998897	0.0010652
0.000509901	0.000855208	0.00103705	0.00113352		0.000609476	0.000759715	0.000972082	0.000987327
0.000858626	0.000776025	0.00104535	0.000935455		0.000608021	0.000805084	0.00093631	0.00107523
0.000961763	0.000929637	0.00109466	0.000977785		0.00105234	0.000866224	0.00100995	0.000898998
0.000879758	0.000979929	0.000936207	0.000890659		0.0012513	0.000889376	0.00110971	0.000897296
0.000970706	0.000990427	0.000948215	0.00110718		0.000963398	0.00118532	0.000897798	0.00107446
0.000468256	0.00175196	0.000936463	0.00098901		0.000728589	0.000825164	0.000962752	0.000943155
0.000875043	0.000952964	0.000962723	0.000913191		0.000577281	0.00102684	0.000998838	0.0010778
0.000893117	0.000935348	0.000907986	0.000950478		0.000729528	0.000769036	0.00103323	0.00094257
0.000800328	0.000789419	0.000879975	0.00101466		0.000926144	0.00107731	0.00118609	0.000886169
0.000850454	0.00108845	0.0011287	0.000776499		0.000910443	0.000887425	0.0010588	0.000955164
0.000692681	0.000623216	0.00105366	0.000997467		0.000692751	0.000859006	0.000953997	0.000939433
0.000940429	0.000667912	0.000970509	0.000964194		0.0009992	0.00105707	0.00103127	0.00101125
0.000943378	0.000756936	0.00100951	0.000921101		0.000951387	0.0010101	0.000909286	0.000970314
0.000590474	0.000661356	0.00105857	0.00107096		0.000940533	0.000728736	0.000921341	0.00109809
0.000739838	0.000777809	0.00113585	0.000818593		0.000774202	0.0010253	0.000946918	0.00102237
0.000900797	0.000830571	0.00124293	0.000793643		0.000974729	0.000856109	0.000967072	0.00100155
0.000743192	0.00091232	0.00100512	0.000857265		0.000869371	0.000804702	0.00101556	0.00101404
0.000445498	0.000753407	0.000279031	0.000946903		0.000950146	0.000885321	0.00117589	0.00110191
0.000912356	0.00100352	0.001294	0.000838539		0.00101528	0.0008419	0.000915306	0.000978463
0.000561033	0.000640014	0.000909264	0.00100111		0.000909219	0.00107102	0.000861673	0.000990229
0.00105637	0.000897606	0.000926969	0.00106992		0.00120656	0.000643802	0.00109635	0.00100048
0.000908205	0.000839425	0.00100437	0.00088815
0.000628053	0.000876429	0.000924603	0.00100625
0.000455838	0.00056425	0.00099581	0.00104499
0.000762967	0.000989025	0.00101711	0.000974234
0.00106868	0.000775366	0.00109142	0.000807737
0.00051134	0.000462362	0.000948727	0.00104292
0.000823424	0.000790514	0.000978134	0.000960928
0.000958183	0.000816331	0.000928101	0.00114164
0.000609745	0.000229805	0.000952623	0.000943504
0.000701273	0.000739112	0.000886859	0.00102866

## Sheet: Suppl.Fig.6
Global alpha amplitudes
Figure S6: alpha amplitudes
HC/AS	HC/QS	EP/AS	EP/QS
45982.8	49056.5	43952.6	44212.8
41692.2	43091.8	44701.9	42685.4
41154.4	44355.4	30824.5	33552.6
36438.9	44211.4	40698.3	40481
43271.5	44315.4	28652.1	30399.1
45517.8	44671.1	21540.2	21775.7
30864.1	40336	22469.9	19182.4
34544.8	39206.1	23238.2	24515.4
38452.7	41076.8	24630	23835.3
36607.3	47675.7	33600.4	30770.1
36541	40247.2	45126.7	44506
45616.8	48938	36526	36315.7
37740.6	41413.6	32014.2	35365.8
37017.6	37799.3	44453.9	35385.4
33408.9	41380.5	41155.4	37821.6
28617.6	35628.3	40616.6	35427.6
35969.1	47626.9	29857	32918.6
32818.3	39179.9	34054.8	31030.9
32495.1	39169.2	33085.3	34419.8
27406.6	39147.1	25089.7	29306.8
35265.2	42275	25149.3	26637
39278.8	41494.3	30407.7	38382.4
47077.6	54276.5	32346.4	32296.3
41906.4	41490.6	42413.6	34089.7
28911.3	39662.4	31762.6	27949.2
42942.3	38782.2	32189.1	31012.3
38233.6	40043.5	28440.6	33301.8
36250.1	37847.3	32487.4	36167.7
45849.4	49478.3	31229.6	36700.2
32554.8	37000.3	35637.3	36464.2
43247.2	37686.4	34368.3	34200.1
46585.2	48843.8	31353	34970.1
35959.9	39815.2	36736.9	29760.4
36617.5	33704.5	40635.4	42710.4
36952.7	35743.2	31611.9	42370.5
33474	37804.9	35497.2	40619.6
54725.3	53052.2	30131	34661.4
35046.7	40333.4	45393.1	53945.9
30861.6	36184.6	31756	35904.7
34228.3	36690	37435.4	38928.2
33868.7	39365.5	76761.1	56805.5
39786.7	42295.4	35754.4	34342.4
35151.4	43766.1
38567.7	46405.7
35488.2	42889.4
31126.3	40121.4
33144.6	45240.7
35432.7	45058.2
33037.5	46393.3
35153	40016.9
31742.5	41519.3
35987.5	44280.7
